# Supplementary material for: Dasatinib-Loaded Topical Nano-Emulgel for Rheumatoid Arthritis: Formulation Design and Optimization by QbD, In Vitro, Ex Vivo, and In Vivo Evaluation
Source: Pharmaceutics. 2023 Feb 22;15(3):736. doi: 10.3390/pharmaceutics15030736 (PMC10052882; doi:10.3390/pharmaceutics15030736)
Supplement: Supplementary file 1 [file pharmaceutics-15-00736-s001.zip]

Archive with 1 entries (1 files):
- pharmaceutics-2153020-supplementary.pdf
